# Supplementary material for: Cryogenic Infrared Spectroscopy Unmasks Gas‐Phase Charge Migration in Mucin‐Type O‐Glycans
Source: Small. 2026 May 15;22(38):e00077. doi: 10.1002/smll.202600077 (PMC13351509; doi:10.1002/smll.202600077)
Supplement: Supplementary file 2 — Supporting File 2: smll73815‐sup‐0002‐Data.zip. [file SMLL-22-e00077-s002.zip]

Archive with 2 entries (2 files):
- 20250822_convolution_simulation.py
- 20260212_coordinates.xyz
