# Supplementary material for: Cryogenic Infrared Spectroscopy Unmasks Gas‐Phase Charge Migration in Mucin‐Type O‐Glycans
Source: Small. 2026 May 15;22(38):e00077. doi: 10.1002/smll.202600077 (PMC13351509; doi:10.1002/smll.202600077)
Supplement: Supplementary file 2 — Supporting File 2: smll73815‐sup‐0002‐Data.zip. [file SMLL-22-e00077-s002.zip › 20250822_convolution_simulation.py]

import numpy as np
import scipy.stats as ss
import matplotlib.pyplot as plt

# Peak center in 1/K0 space
CENTER = [0.9310, 0.9516, 0.8776, 0.8754]
# Standard deviation (sigma) in 1/K0 space
STD    = [0.004, 0.004, 0.004, 0.004]
# Ratios
RATIOS = [1, 1, 1, 1, 1]

K0_START = 0.575
K0_END   = 1.225
NPOINTS  = 1000
K0_AXIS  = np.linspace(K0_START, K0_END, NPOINTS)

# Export settings
EXPORT_PICTURE  = "convolution.png"
EXPORT_FILENAME = "convolution.txt" 

TRACES = np.zeros((len(CENTER), len(K0_AXIS)))

for i, (mu, std, ratio) in enumerate(zip(CENTER, STD, RATIOS)):
    TRACES[i] = ratio * ss.norm.pdf(K0_AXIS, loc=mu, scale=std)

MOBILOGRAM = np.sum(TRACES, axis=0)

plt.figure()
plt.plot(K0_AXIS,  MOBILOGRAM / np.max(MOBILOGRAM), color="black")
plt.ylabel("Intensity (a.u.)")
plt.xlabel("1/$K_0$")

if EXPORT_PICTURE is not None or EXPORT_PICTURE != "":
    plt.savefig(EXPORT_PICTURE, dpi=300)

if EXPORT_FILENAME is not None or EXPORT_FILENAME != "":
    np.savetxt(EXPORT_FILENAME, np.column_stack((K0_AXIS, MOBILOGRAM)), delimiter=",")

plt.show()
