# Supplementary material for: Cryogenic Infrared Spectroscopy Unmasks Gas‐Phase Charge Migration in Mucin‐Type O‐Glycans
Source: Small. 2026 May 15;22(38):e00077. doi: 10.1002/smll.202600077 (PMC13351509; doi:10.1002/smll.202600077)
Supplement: Supplementary file 2 — Supporting File 2: smll73815‐sup‐0002‐Data.zip. [file SMLL-22-e00077-s002.zip › 20260212_coordinates.xyz]

core 1/A-1
Charge=-1, Multiplicity=+1
C       -1.7077900000     -1.7456110000      2.5453970000                 
C       -2.1900340000     -0.7719130000      1.4608800000                 
N       -2.7866500000     -1.3227360000      0.2525680000                 
C       -1.1140160000      0.2779250000      1.1166700000                 
C       -1.6519000000      1.6504740000      0.6920840000                 
O       -0.5652850000      2.5657990000      0.5766620000                 
C       -2.4828020000      1.6482890000     -0.5974750000                 
O       -3.7334870000      1.0121900000     -0.4224190000                 
C       -2.8065460000      3.0649620000     -1.0504570000                 
O       -3.7350340000      3.0274000000     -2.1203270000                 
O       -0.4486830000     -2.3322180000      2.3208450000                 
C       -2.2349840000     -2.3016590000     -0.4038020000                 
O       -1.2104300000     -2.9995600000     -0.0811200000                 
C       -2.8894340000     -2.6728170000     -1.7169260000                 
O        1.6704220000      0.9108130000      0.3150430000                 
C        1.0566250000     -0.3822320000      0.3389850000                 
C        3.8371880000      0.1114140000     -0.4212000000                 
C        3.0566860000      0.9249370000      0.6043130000                 
O        3.8526030000      0.7757790000     -1.6689140000                 
O        3.8207580000     -1.9448640000     -1.6209590000                 
O        1.2836170000     -2.5531460000     -0.8171130000                 
C        3.4472480000      2.3871110000      0.6695630000                 
O       -0.2747570000     -0.1980640000      0.0549620000                 
C        1.6922080000     -1.2130430000     -0.7638910000                 
C        3.1981720000     -1.2642350000     -0.5404390000                 
O        2.7514480000      3.0615090000      1.7001100000                 
H       -1.6304050000     -1.1875900000      3.4847260000                 
H       -2.4846730000     -2.5111180000      2.6803040000                 
H       -2.9991950000     -0.2112530000      1.9464910000                 
H       -0.4929320000      0.4496100000      2.0018430000                 
H       -2.2890020000      2.0284890000      1.4973110000                 
H        0.1628030000      2.0997480000      0.1396660000                 
H       -1.9097530000      1.1429170000     -1.3855730000                 
H       -3.5576370000      0.0273110000     -0.2974060000                 
H       -3.2260160000      3.6237940000     -0.2016550000                 
H       -1.9125310000      3.5821180000     -1.3926350000                 
H       -4.3201660000      2.2888270000     -1.8995090000                 
H        1.8043590000      2.9578530000      1.5436910000                 
H       -0.5462230000     -2.7512850000      1.4320970000                 
H       -3.1617590000     -3.7304950000     -1.6994960000                 
H       -2.1635460000     -2.5382890000     -2.5229510000                 
H       -3.7708450000     -2.0652400000     -1.9153870000                 
H        1.1918300000     -0.8412040000      1.3269290000                 
H        4.8667140000     -0.0104510000     -0.0551390000                 
H        3.2198480000      0.4710680000      1.5930590000                 
H        3.9976670000      0.0925160000     -2.3346860000                 
H        3.2401250000     -2.6893710000     -1.8265460000                 
H        0.3107390000     -2.6683620000     -0.6552140000                 
H        4.5114210000      2.4756920000      0.8958840000                 
H        3.2616800000      2.8449460000     -0.3061880000                 
H        1.4772360000     -0.6918940000     -1.7060260000                 
H        3.3737140000     -1.8159010000      0.3920550000                  
 
core 1/B-1
Charge=-1, Multiplicity=+1
C       -0.7188490000     -2.9079290000      1.5739630000                 
C       -0.3363870000     -2.2282250000      0.2439850000                 
N        1.1159850000     -2.1656760000      0.1612820000                 
C       -0.9177720000     -0.8068670000      0.0891810000                 
C       -2.4594050000     -0.8417150000     -0.0022890000                 
O       -2.9765820000     -0.9301480000      1.3227880000                 
C       -3.0869690000      0.4131880000     -0.6184790000                 
O       -3.0534330000      1.4250450000      0.3350340000                 
C       -4.5487820000      0.1487120000     -1.0101760000                 
O       -5.2124140000      1.3900590000     -1.1327880000                 
O       -2.0388240000     -3.3856340000      1.6433400000                 
C        1.9283580000     -3.0394530000     -0.4559100000                 
O        3.1223110000     -2.7916240000     -0.6332780000                 
C        1.3407290000     -4.3415230000     -0.9446800000                 
O        1.7203040000      0.4304680000     -0.3974320000                 
C        0.4862050000      0.9035410000     -0.9375670000                 
C        2.4576240000      2.5942110000      0.4196080000                 
C        2.7995970000      1.3534970000     -0.3926560000                 
O        2.4159660000      2.2861030000      1.8005730000                 
O        0.7253570000      4.1919540000      0.7925760000                 
O       -1.1366180000      2.7164400000     -0.4785050000                 
C        4.0253370000      0.6106470000      0.1104330000                 
O       -0.3663500000     -0.1902510000     -1.0735380000                 
C        0.0167310000      2.0699180000     -0.0573300000                 
C        1.1192550000      3.1279750000     -0.0559990000                 
O        4.4940630000     -0.3458520000     -0.8057050000                 
H       -0.0645400000     -3.7725060000      1.6992430000                 
H       -0.4973310000     -2.2154790000      2.3963590000                 
H       -0.7248420000     -2.8354230000     -0.5777760000                 
H        1.5289900000     -1.2415780000      0.2654550000                 
H       -0.6592800000     -0.2260700000      0.9763430000                 
H       -2.7736980000     -1.7386170000     -0.5460060000                 
H       -2.5286630000      0.6929500000     -1.5200150000                 
H       -3.1420340000      0.0217480000      1.5263860000                 
H       -4.6108590000     -0.3783700000     -1.9677170000                 
H       -5.0345420000     -0.4675580000     -0.2412440000                 
H       -4.7183840000      1.9438590000     -0.4982650000                 
H       -2.6170440000     -2.6093850000      1.7441630000                 
H        2.1583910000     -5.0298640000     -1.1442320000                 
H        0.6430920000     -4.7835440000     -0.2335510000                 
H        0.7979880000     -4.1624710000     -1.8765000000                 
H        0.6479260000      1.2536190000     -1.9635800000                 
H        3.2330200000      3.3509990000      0.2339660000                 
H        2.9943110000      1.6692660000     -1.4278500000                 
H        1.8581910000      2.9621420000      2.2050960000                 
H       -0.2306580000      4.2661900000      0.6429580000                 
H       -1.9937360000      2.2185400000     -0.0848580000                 
H        4.8267340000      1.3389350000      0.2635300000                 
H        3.7906760000      0.1679670000      1.0838290000                 
H       -0.0876050000      1.6968860000      0.9700700000                 
H        1.2319030000      3.4982830000     -1.0844590000                 
H        3.9758290000     -1.1691220000     -0.7273420000                 
 
core 1/C-1
Charge=-1, Multiplicity=+1
C       -3.9955110000     -0.5384110000     -0.6229620000                 
C       -2.4882530000     -0.7502490000     -0.8108620000                 
N       -1.9178240000     -1.9837530000     -0.2760490000                 
C       -1.6206260000      0.4349460000     -0.3476120000                 
C       -2.1140970000      1.8369320000     -0.7467980000                 
O       -3.1139160000      2.2985650000      0.1369370000                 
C       -1.0244340000      2.9164810000     -0.7342650000                 
O       -0.0757270000      2.7473890000     -1.7813100000                 
C       -0.3021620000      3.0444980000      0.6149510000                 
O        0.9275260000      3.7445130000      0.4352200000                 
O       -4.3607070000     -0.0090580000      0.6389130000                 
C       -2.1731870000     -2.3368170000      0.9643390000                 
O       -2.9349710000     -1.7641780000      1.7983190000                 
C       -1.4587980000     -3.5799010000      1.4578340000                 
O        1.6464440000      0.6095170000      0.0528310000                 
C        0.6598420000     -0.3786580000     -0.1766640000                 
C        3.4546300000     -1.0110630000      0.2771700000                 
C        2.7220760000      0.1868650000      0.8757890000                 
O        4.2028130000     -0.6183940000     -0.8582490000                 
O        3.1027360000     -3.1147400000     -0.7991430000                 
O        0.4407790000     -2.5861340000     -1.2687350000                 
C        3.6056570000      1.4018480000      1.0894420000                 
O       -0.3250070000      0.2314320000     -0.9412490000                 
C        1.2974770000     -1.5289960000     -0.9408860000                 
C        2.4361240000     -2.0804020000     -0.0899370000                 
O        2.9811830000      2.3906720000      1.8728780000                 
H       -4.3523640000      0.1710550000     -1.3750530000                 
H       -4.4991110000     -1.4947890000     -0.8040170000                 
H       -2.3355650000     -0.8024230000     -1.8959490000                 
H       -1.5238090000      0.4061190000      0.7402920000                 
H       -2.4962440000      1.7922090000     -1.7777310000                 
H       -3.6591910000      1.5424780000      0.4503910000                 
H       -1.5267320000      3.8622440000     -0.9481270000                 
H        0.1992560000      1.8173770000     -1.7449160000                 
H       -0.9207030000      3.6031550000      1.3156850000                 
H       -0.0861550000      2.0653170000      1.0433210000                 
H        1.1507340000      3.6039740000     -0.4987050000                 
H       -3.8949150000     -0.6168660000      1.2870740000                 
H       -0.8985210000     -3.3321880000      2.3627590000                 
H       -2.2044160000     -4.3275870000      1.7374710000                 
H       -0.7867100000     -3.9937670000      0.7080530000                 
H        0.2431770000     -0.7181620000      0.7804710000                 
H        4.1329450000     -1.4124120000      1.0436610000                 
H        2.3220390000     -0.1221080000      1.8537480000                 
H        4.3299560000     -1.4185100000     -1.3823460000                 
H        2.3993270000     -3.6048620000     -1.2468720000                 
H       -0.5158920000     -2.4097950000     -0.9306030000                 
H        4.5082180000      1.0915510000      1.6221740000                 
H        3.9079300000      1.7846540000      0.1097570000                 
H        1.7177960000     -1.0918520000     -1.8554030000                 
H        2.0037670000     -2.4887850000      0.8336560000                 
H        2.2882990000      2.8411440000      1.3550130000                 

core 1/D-1
Charge=-1, Multiplicity=+1
 C                 -4.00372300   -0.20803200   -0.70459900
 C                 -2.51298700   -0.52433300   -0.82445700
 N                 -2.09231300   -1.80841700   -0.27358500
 C                 -1.56021800    0.57195000   -0.30457800
 C                 -1.95110900    2.01283600   -0.68174200
 O                 -2.90916100    2.53531100    0.21672800
 C                 -0.78157000    3.00366300   -0.67085000
 O                  0.13398900    2.76823600   -1.73201900
 C                 -0.03281700    3.06643700    0.66712000
 O                  1.22720000    3.70387600    0.47582400
 O                 -4.39871200    0.30373600    0.55457000
 C                 -2.47792400   -2.28794000    0.90752600
 O                 -3.34559500   -1.78499200    1.64803400
 C                 -1.79414000   -3.56371000    1.33512800
 O                  1.73139700    0.51495700    0.06450200
 C                  0.66907100   -0.40417600   -0.11036300
 C                  3.43009700   -1.24126000    0.22771900
 C                  2.82260900    0.02362700    0.82972200
 O                  4.14056900   -0.94716300   -0.96127300
 O                  2.80648500   -3.35658600   -0.73668800
 O                  0.21860000   -2.61739800   -1.06881100
 C                  3.80221100    1.17272500    0.96718800
 O                 -0.28423900    0.28137400   -0.87309700
 C                  1.15648200   -1.64321500   -0.85302500
 C                  2.30800400   -2.23145900   -0.03256800
 O                  3.30676400    2.21456600    1.77853800
 H                 -4.25706900    0.55648900   -1.44213700
 H                 -4.57228400   -1.11045500   -0.95345800
 H                 -2.30390500   -0.59472400   -1.89688600
 H                 -1.49798300    0.51310300    0.78573600
 H                 -2.34252800    2.01273300   -1.70972500
 H                 -3.53505500    1.83149500    0.48203300
 H                 -1.21167900    3.98748300   -0.87112200
 H                  0.36389700    1.82557300   -1.68623700
 H                 -0.60806000    3.64545100    1.38840100
 H                  0.13844900    2.06828600    1.07178700
 H                  1.43439000    3.55651600   -0.46043800
 H                 -4.11189300   -0.39422500    1.19667600
 H                 -1.49372300   -3.46318900    2.37895200
 H                 -2.51790200   -4.38011100    1.27881300
 H                 -0.93161300   -3.78572300    0.70723900
 H                  0.24125400   -0.66926700    0.86843600
 H                  4.12468800   -1.66229200    0.97018800
 H                  2.46023300   -0.23572600    1.83687200
 H                  4.10352900   -1.75346400   -1.49092400
 H                  1.99757700   -3.70681200   -1.15394700
 H                 -1.15666500   -2.20794700   -0.69084600
 H                  4.71374200    0.80419500    1.44387200
 H                  4.06479700    1.52463300   -0.03538500
 H                  1.58375500   -1.25086700   -1.79577600
 H                  1.89965700   -2.55585600    0.93622000
 H                  2.59828000    2.69360200    1.31295700               

core 1/E-1
Charge=-1, Multiplicity=+1
C        1.7581810000     -0.5439280000      2.0649270000                 
C        1.8033820000     -1.0505330000      0.6172790000                 
N        3.1548870000     -1.1453720000      0.0913670000                 
C        0.8678010000     -0.3166930000     -0.3679610000                 
C        0.9073990000      1.2219100000     -0.4918180000                 
O        0.5306010000      1.8648950000      0.6850710000                 
C        2.2237620000      1.7984730000     -1.0464330000                 
O        3.3452420000      1.6133450000     -0.1924350000                 
C        2.0429000000      3.2776190000     -1.3833760000                 
O        1.6481380000      4.0608210000     -0.2814550000                 
O        2.1906870000      0.7808120000      2.2513710000                 
C        3.8207900000     -2.2699370000     -0.2511540000                 
O        4.9549570000     -2.2382190000     -0.7097050000                 
C        3.1173180000     -3.6005340000     -0.0487030000                 
O       -2.0125200000      0.0155330000     -1.6004090000                 
C       -1.3521840000     -1.0614140000     -0.9518710000                 
C       -4.0527690000     -0.1816500000     -0.2476880000                 
C       -3.0273760000      0.7684860000     -0.9022380000                 
O       -4.9563800000      0.5183540000      0.5814290000                 
O       -2.9049600000     -0.9082290000      1.7653510000                 
O       -3.0162250000     -2.7252610000     -1.4236830000                 
C       -2.4957380000      1.8835900000     -0.0068850000                 
O       -0.4535650000     -0.7009240000      0.0362270000                 
C       -2.3671370000     -2.0322190000     -0.3596260000                 
C       -3.4050730000     -1.3333050000      0.5233880000                 
O       -1.9035850000      1.4686550000      1.1960550000                 
H        0.7291720000     -0.6673790000      2.4238240000                 
H        2.4073370000     -1.1918250000      2.6605640000                 
H        1.3945600000     -2.0596920000      0.6580180000                 
H        3.6408920000     -0.2628860000     -0.0659200000                 
H        1.0667040000     -0.7394720000     -1.3620760000                 
H        0.1694090000      1.4212640000     -1.2864030000                 
H        3.0663260000      1.6549770000      0.7373950000                 
H        2.4693460000      1.2787810000     -1.9811940000                 
H        2.9956060000      3.6682140000     -1.7521560000                 
H        1.3079650000      3.3524280000     -2.2017920000                 
H        1.0928930000      3.4692960000      0.2751290000                 
H        1.4829490000      1.3430390000      1.8023530000                 
H        2.2060410000     -3.6668590000     -0.6472000000                 
H        3.8050860000     -4.3837110000     -0.3578210000                 
H        2.8410940000     -3.7539000000      0.9964250000                 
H       -0.8254130000     -1.5582810000     -1.7749020000                 
H       -4.6519710000     -0.6171160000     -1.0519140000                 
H       -3.5436840000      1.2880940000     -1.7147770000                 
H       -4.5617410000      0.5254550000      1.4643750000                 
H       -2.3516160000     -0.0965220000      1.6379520000                 
H       -3.2058060000     -2.0859370000     -2.1181110000                 
H       -1.7803800000      2.4708130000     -0.5913370000                 
H       -3.3511540000      2.5304820000      0.2142930000                 
H       -1.8386320000     -2.7796160000      0.2305610000                 
H       -4.1847020000     -2.0683410000      0.7397300000                 
H       -0.8911740000      1.5888460000      1.0758330000                 

core 5/A-5
Charge=-1, Multiplicity=+1
C       -1.8624270000     -0.2962320000     -2.1121340000                 
C       -1.8807890000     -1.1228970000     -0.8213460000                 
N       -3.2200310000     -1.5319450000     -0.4445690000                 
C       -1.1427200000     -0.4791990000      0.3655460000                 
C       -1.5266630000      0.9481780000      0.8452190000                 
O       -1.1798840000      1.9273730000     -0.0762420000                 
C       -2.9741760000      1.1172260000      1.3530650000                 
O       -3.9713160000      0.9749670000      0.3458520000                 
C       -3.1223340000      2.4678650000      2.0512820000                 
O       -2.8057860000      3.5592190000      1.2204290000                 
O       -2.4816470000      0.9673200000     -2.0188380000                 
C       -3.6423720000     -2.8105580000     -0.5061830000                 
O       -2.9452440000     -3.7504650000     -0.8642560000                 
C       -5.0828990000     -3.0263720000     -0.0905980000                 
O        1.8369800000     -1.4450880000      1.2450440000                 
C        1.2310870000     -0.2416160000      0.8636000000                 
C        3.4732240000     -1.3342070000     -0.5558320000                 
C        2.4170570000     -2.1620650000      0.1640230000                 
O        4.6297390000     -1.1975430000      0.2594000000                 
O        4.1089630000      0.7896650000     -1.3355380000                 
N        1.5225760000      1.9374800000     -0.1226820000                 
C        2.9372380000     -3.4857340000      0.7007650000                 
O        0.2192870000     -0.4494860000     -0.0772010000                 
C        2.2406640000      0.7258060000      0.2408010000                 
C        2.9616810000      0.0596670000     -0.9346150000                 
O        3.9125090000     -3.3771030000      1.7123560000                 
C        2.1431090000      3.0881160000     -0.3851570000                 
C        1.2507040000      4.2839750000     -0.5908370000                 
O        3.3773140000      3.1975960000     -0.4630740000                 
H       -0.8170580000     -0.1854350000     -2.4215630000                 
H       -2.3864570000     -0.8693890000     -2.8806360000                 
H       -1.3386010000     -2.0457270000     -1.0343660000                 
H       -3.8533150000     -0.7909480000     -0.1531250000                 
H       -1.2354720000     -1.1696680000      1.2139560000                 
H       -0.9333950000      1.0813770000      1.7698590000                 
H       -3.1782940000      0.3365800000      2.0973300000                 
H       -4.1602300000      2.5791020000      2.3783100000                 
H       -2.4848740000      2.4595680000      2.9505590000                 
H       -2.1012260000      3.2261200000      0.6176950000                 
H       -1.9026730000      1.5033670000     -1.3849500000                 
H       -5.5786070000     -2.1083460000      0.2265780000                 
H       -5.6264080000     -3.4578150000     -0.9324250000                 
H       -5.1046880000     -3.7521970000      0.7233570000                 
H        0.8362770000      0.1813470000      1.7876830000                 
H        3.7467530000     -1.8607510000     -1.4797010000                 
H        1.6353100000     -2.3944040000     -0.5696200000                 
H        5.0838880000     -0.4114040000     -0.0810690000                 
H        3.9951780000      1.7301890000     -1.0640790000                 
H        2.0971600000     -4.0390340000      1.1245690000                 
H        3.3203830000     -4.0602560000     -0.1557530000                 
H        2.9882870000      0.9641030000      1.0029360000                 
H        2.2548840000     -0.0337200000     -1.7656220000                 
H        4.4831180000     -2.6313480000      1.4810500000                 
H        1.4709640000      4.7233270000     -1.5646010000                 
H        0.1953070000      4.0248040000     -0.5247090000                 
H        1.4928460000      5.0285950000      0.1694960000                 
H        0.4676520000      1.9159300000     -0.1520300000                 
H       -3.6141380000      1.2539310000     -0.5174300000                 

core 5/B-5
Charge=-1, Multiplicity=+1
C       -1.8158560000      0.1779330000      2.2369710000                 
C       -1.7634520000      1.0334440000      0.9673580000                 
N       -3.0776190000      1.5140460000      0.5934560000                 
C       -1.0622620000      0.3770030000     -0.2360090000                 
C       -1.5646390000     -0.9940280000     -0.7467040000                 
O       -1.1377230000     -2.0540150000      0.1013620000                 
C       -3.0733740000     -1.0307790000     -1.0579160000                 
O       -3.9019430000     -0.9072280000      0.0461300000                 
C       -3.4369130000     -2.3298030000     -1.7914210000                 
O       -4.8449250000     -2.4507740000     -1.8071430000                 
O       -2.4892410000     -1.0566110000      2.1085520000                 
C       -3.3729930000      2.8220120000      0.4974830000                 
O       -2.5828980000      3.7305170000      0.7332950000                 
C       -4.7942080000      3.1202850000      0.0687640000                 
O        1.7988310000      1.4003950000     -1.1963550000                 
C        1.2716490000      0.1558090000     -0.8423210000                 
C        3.5502390000      1.2787190000      0.4917860000                 
C        2.4153960000      2.0920200000     -0.1176330000                 
O        4.6519150000      1.2261380000     -0.4044540000                 
O        4.3140870000     -0.8505460000      1.1385780000                 
N        1.7025610000     -2.0429120000      0.0254490000                 
C        2.8417760000      3.4623220000     -0.6188800000                 
O        0.3083710000      0.2563220000      0.1644450000                 
C        2.3565550000     -0.7909960000     -0.3242430000                 
C        3.1185250000     -0.1496020000      0.8375800000                 
O        3.7514160000      3.4465370000     -1.6951230000                 
C        2.3598720000     -3.1940170000      0.2031420000                 
C        1.5031280000     -4.4149750000      0.4133710000                 
O        3.5941280000     -3.2721580000      0.2024070000                 
H       -0.7889280000     -0.0297820000      2.5527540000                 
H       -2.2903480000      0.7880870000      3.0150660000                 
H       -1.1679730000      1.9164380000      1.2054680000                 
H       -3.7472400000      0.7576270000      0.3568640000                 
H       -1.1351920000      1.0906980000     -1.0642180000                 
H       -1.0537080000     -1.1758750000     -1.6996960000                 
H       -1.5846550000     -1.9156790000      0.9727940000                 
H       -3.2466460000     -0.1951780000     -1.7669410000                 
H       -3.0755710000     -2.3208510000     -2.8251510000                 
H       -2.9833490000     -3.1792130000     -1.2664270000                 
H       -5.0872320000     -2.0006080000     -0.9741830000                 
H       -3.1939340000     -1.0111610000      1.3511850000                 
H       -5.3725370000      2.2181290000     -0.1313440000                 
H       -5.2820750000      3.6987260000      0.8549540000                 
H       -4.7640750000      3.7413630000     -0.8276110000                 
H        0.8415610000     -0.2429940000     -1.7631620000                 
H        3.8644080000      1.7748040000      1.4193160000                 
H        1.6727540000      2.2530310000      0.6731900000                 
H        5.1733790000      0.4600290000     -0.1220920000                 
H        4.2214370000     -1.7813220000      0.8399080000                 
H        1.9523610000      3.9953010000     -0.9588110000                 
H        3.2554230000      4.0121400000      0.2395050000                 
H        3.0641200000     -0.9714640000     -1.1376260000                 
H        2.4594520000     -0.1208070000      1.7113190000                 
H        4.3735500000      2.7240590000     -1.5365200000                 
H        1.7633690000     -5.1512100000     -0.3485040000                 
H        1.7428700000     -4.8485480000      1.3852590000                 
H        0.4384020000     -4.1910470000      0.3588070000                 
H        0.6789990000     -2.0333410000      0.1320370000                 

core 5/C-5
Charge=-1, Multiplicity=+1
C       -1.8930790000     -1.7705500000     -2.1337480000                 
C       -1.0388280000     -2.1579340000     -0.9258230000                 
N       -1.8015880000     -1.8166180000      0.2652370000                 
C        0.3245990000     -1.4651150000     -1.0087860000                 
C        1.3902720000     -2.0056380000     -0.0393090000                 
O        1.3431180000     -3.4067320000      0.0630750000                 
C        2.8106690000     -1.6554910000     -0.5113280000                 
O        3.2408230000     -2.6191790000     -1.4540630000                 
C        3.7869700000     -1.5881890000      0.6582800000                 
O        3.6533370000     -0.3834010000      1.4133700000                 
O       -3.1945000000     -2.3203590000     -2.0147510000                 
C       -1.6360370000     -2.5825030000      1.3258460000                 
O       -0.8452910000     -3.5587230000      1.4468540000                 
C       -2.4901630000     -2.2453960000      2.5313640000                 
O        1.3961740000      1.1696100000      0.6490900000                 
C        0.1451610000      0.5896790000      0.3431780000                 
C        0.7968170000      3.2584280000     -0.4647300000                 
C        1.8256460000      2.1528170000     -0.3104110000                 
O        0.8093870000      4.0856830000      0.6830380000                 
O       -1.4563170000      3.8714570000     -0.6102090000                 
N       -2.2191610000      0.9619480000      0.1784040000                 
C        3.1765160000      2.6917800000      0.1305780000                 
O        0.1818290000     -0.0335740000     -0.9087720000                 
C       -0.9507240000      1.6608830000      0.3471590000                 
C       -0.6247480000      2.7305470000     -0.6980580000                 
O        4.2529460000      1.8266760000     -0.1553650000                 
C       -3.4228160000      1.5277230000      0.2848640000                 
C       -4.5941530000      0.5783220000      0.2673860000                 
O       -3.6150260000      2.7480170000      0.3757570000                 
H       -1.9466660000     -0.6792370000     -2.2161070000                 
H       -1.4524100000     -2.1642180000     -3.0527860000                 
H       -0.8579130000     -3.2365290000     -0.9784470000                 
H        0.7085860000     -1.6134060000     -2.0224770000                 
H        1.2284650000     -1.5750080000      0.9541900000                 
H        0.5218380000     -3.6303760000      0.5872590000                 
H        2.8091570000     -0.6856140000     -1.0137180000                 
H        2.8082770000     -3.4443760000     -1.1874200000                 
H        3.6456970000     -2.4583400000      1.3084220000                 
H        4.8040440000     -1.6077310000      0.2656990000                 
H        2.7417820000     -0.0536270000      1.3655460000                 
H       -3.3794570000     -2.2779090000     -1.0649180000                 
H       -3.0990640000     -1.3569040000      2.3672200000                 
H       -3.1398680000     -3.0946520000      2.7547900000                 
H       -1.8459730000     -2.0953720000      3.4001990000                 
H       -0.0580790000     -0.1203380000      1.1408970000                 
H        1.0798820000      3.8485970000     -1.3475580000                 
H        1.9445000000      1.6574120000     -1.2785290000                 
H       -0.0293130000      4.5677020000      0.6419790000                 
H       -2.3311940000      3.6003590000     -0.2459560000                 
H       -2.1680950000     -0.0836010000      0.2002160000                 
H        3.3647690000      3.6182990000     -0.4154670000                 
H        3.1236770000      2.9410560000      1.1946570000                 
H       -0.9254300000      2.1396230000      1.3312850000                 
H       -0.6871660000      2.2793650000     -1.6936120000                 
H        4.2073780000      1.0611410000      0.4443700000                 
H       -4.2846170000     -0.4637340000      0.3247120000                 
H       -5.2509910000      0.8232560000      1.1025580000                 
H       -5.1550390000      0.7348700000     -0.6554630000                 

core 5/D-5
Charge=-1, Multiplicity=+1
C        1.1267340000     -2.5130890000      2.1781070000                 
C        0.1782700000     -2.4483000000      0.9794480000                 
N        0.9378240000     -2.4048280000     -0.2613120000                 
C       -0.8442670000     -1.3075130000      1.0605340000                 
C       -2.0195110000     -1.4578440000      0.0781480000                 
O       -2.4950690000     -2.7881150000      0.0092600000                 
C       -3.2138430000     -0.5893150000      0.5025250000                 
O       -4.0022550000     -1.2930460000      1.4440730000                 
C       -4.0607520000     -0.1729660000     -0.6950700000                 
O       -3.4455510000      0.8464030000     -1.4783930000                 
O        1.8756280000     -1.3611600000      2.4556890000                 
C        0.5751010000     -3.0647370000     -1.3634830000                 
O       -0.4228890000     -3.7954660000     -1.4349590000                 
C        1.4732970000     -2.8786690000     -2.5606860000                 
O       -0.8547450000      1.5150800000     -0.6528500000                 
C        0.0895890000      0.5187290000     -0.3115540000                 
C        0.4865400000      3.2721840000      0.3858340000                 
C       -0.8809060000      2.6254880000      0.2636940000                 
O        0.7824290000      3.9949600000     -0.7935120000                 
O        2.8145020000      2.9786250000      0.5091090000                 
N        2.4109020000     -0.0466640000     -0.0088520000                 
C       -1.9350180000      3.6074440000     -0.2163360000                 
O       -0.2306900000     -0.0250970000      0.9456570000                 
C        1.5164340000      1.0684280000     -0.2981430000                 
C        1.6052820000      2.2576570000      0.6626260000                 
O       -3.2608760000      3.1922020000      0.0438410000                 
C        3.6895050000      0.1121520000     -0.3051800000                 
C        4.5673000000     -1.1111600000     -0.1306910000                 
O        4.2417070000      1.1650560000     -0.7142090000                 
H        0.5255130000     -2.7304660000      3.0672920000                 
H        1.7865960000     -3.3785560000      2.0124600000                 
H       -0.3804950000     -3.3855090000      0.9905520000                 
H        1.6523120000     -1.6467800000     -0.3051360000                 
H       -1.2574010000     -1.3184400000      2.0723480000                 
H       -1.6986170000     -1.1495580000     -0.9206630000                 
H       -1.8658180000     -3.3123280000     -0.5299200000                 
H       -2.8501880000      0.3135760000      0.9967780000                 
H       -3.9491970000     -2.2242820000      1.1886340000                 
H       -4.2713930000     -1.0479390000     -1.3208490000                 
H       -5.0081570000      0.2218070000     -0.3248650000                 
H       -2.4850340000      0.8786880000     -1.3209180000                 
H        2.0923360000     -0.8764240000      1.6262660000                 
H        1.9688670000     -3.8274940000     -2.7742060000                 
H        0.8603170000     -2.6240900000     -3.4256010000                 
H        2.2270980000     -2.1083510000     -2.3991170000                 
H        0.0139480000     -0.2224080000     -1.1031470000                 
H        0.4430940000      3.9650440000      1.2389610000                 
H       -1.1722220000      2.2476680000      1.2486920000                 
H        1.7480910000      4.0817380000     -0.7756920000                 
H        3.4613440000      2.4005810000      0.0267260000                 
H       -1.7904160000      4.5469200000      0.3203560000                 
H       -1.7723920000      3.8048140000     -1.2797890000                 
H        1.7033410000      1.4567000000     -1.3074330000                 
H        1.5090040000      1.8863400000      1.6889480000                 
H       -3.4859040000      2.4662830000     -0.5613050000                 
H        5.0089220000     -1.3700910000     -1.0961180000                 
H        5.3876180000     -0.8675820000      0.5466660000                 
H        4.0176820000     -1.9658770000      0.2629530000                 

core 1 2-AA/A-1a
Charge=-1, Multiplicity=+1
C         -1.58705       -0.91724       -1.65677
C         -1.48798        0.54415       -1.19934
N         -1.78991        1.43405       -2.30449
C         -0.13188        0.91822       -0.58571
C         -0.22150        2.27905        0.12713
O         -1.34194        2.29159        1.00038
C          1.06693        2.68623        0.83519
O          1.53140        1.75438        1.80946
C          0.93609        4.04671        1.50788
O          2.12199        4.34740        2.22532
C         -2.87630        2.23405       -2.45587
O         -2.99646        2.96208       -3.43034
C         -3.92111        2.18544       -1.36412
O          1.31614       -1.24925       -1.25577
C          1.87844        0.00609       -1.58342
C          3.32312       -2.11253       -0.18820
C          2.21031       -2.35407       -1.20422
O          2.92448       -2.14118        1.16503
O          4.95927       -0.46459        0.49522
O          3.60654        1.54159       -1.00829
C          1.39237       -3.59701       -0.88280
O          0.84471        0.94793       -1.63575
C          2.97320        0.34580       -0.58432
C          3.99546       -0.77848       -0.49578
O          0.37645       -3.84578       -1.82943
C         -0.64091       -0.90285        2.07738
C         -2.03942       -1.37941        1.75383
C         -2.36700       -1.82975        0.46485
N         -1.40373       -1.88368       -0.57117
C         -3.68700       -2.18780        0.19049
C         -4.66251       -2.11455        1.17033
C         -4.33775       -1.67358        2.44767
C         -3.03313       -1.29760        2.72341
O         -0.54894        0.21189        2.65622
O          0.30903       -1.61436        1.68499
H         -2.56885       -1.06321       -2.11106
H         -0.83637       -1.12273       -2.41937
H         -2.23008        0.70452       -0.42273
H         -1.07657        1.53764       -3.01372
H          0.15766        0.16747        0.14107
H         -0.42369        3.04288       -0.62920
H         -1.21965        1.61147        1.69233
H          1.85512        2.74745        0.08108
H          0.81024        1.23149        2.22709
H          0.79678        4.83034        0.75937
H          0.06950        4.04603        2.17687
H          2.37513        3.51169        2.63936
H         -4.72983        2.85505       -1.64598
H         -4.31433        1.17457       -1.23360
H         -3.49081        2.49776       -0.40998
H          2.29659       -0.01485       -2.59828
H          4.06783       -2.90741       -0.30248
H          2.67040       -2.47720       -2.19628
H          2.01148       -1.80876        1.31886
H          4.55641       -0.73776        1.33280
H          4.33331        1.69406       -0.39449
H          2.07234       -4.45328       -0.88543
H          0.97701       -3.50285        0.12299
H          2.51654        0.48915        0.39941
H          4.53475       -0.84261       -1.44636
H         -0.41555       -3.36520       -1.53318
H         -0.47895       -1.77054       -0.16871
H         -3.93476       -2.53898       -0.80430
H         -5.67998       -2.40684        0.93658
H         -5.09821       -1.61119        3.21679
H         -2.76372       -0.90959        3.69817

core 1 2-AA/B-1a
Charge=-1, Multiplicity=+1
C          0.74186       -2.01663       -1.19289
C          0.05150       -1.24729       -0.06446
N          0.08380       -2.00754        1.17765
C         -1.40829       -0.87368       -0.34814
C         -2.27116       -2.08678       -0.67715
O         -2.27751       -2.97239        0.43624
C         -3.70289       -1.72228       -1.06488
O         -4.28254       -0.76171       -0.18685
C         -4.60079       -2.95422       -1.10759
O         -4.89426       -3.40086        0.20553
C          0.96012       -1.63225        2.05623
O          1.82675       -0.68149        1.90410
C          1.00490       -2.36921        3.36977
O         -0.19872        1.56556       -0.39132
C         -1.40899        1.40620       -1.08920
C         -0.99264        3.48259        0.88104
C          0.13756        2.85317        0.06953
O         -1.19718        2.86779        2.14184
O         -3.35567        3.89461        0.96338
O         -3.77104        1.86483       -1.03902
C          1.44416        2.68532        0.84273
O         -1.51362        0.05336       -1.43161
C         -2.59262        1.93930       -0.27371
C         -2.32704        3.38542        0.14017
O          1.27662        1.94759        2.03832
C          4.75568       -1.24537        0.20644
C          4.04185       -0.33924       -0.75378
C          2.79883       -0.65993       -1.33703
N          2.19238       -1.88686       -1.12192
C          2.22810        0.28253       -2.20647
C          2.87366        1.46736       -2.50349
C          4.11617        1.76207       -1.95497
C          4.68939        0.84382       -1.09190
O          5.92176       -1.52603        0.06160
O          4.05590       -1.72341        1.22801
H          0.50829       -3.08105       -1.12617
H          0.39208       -1.66925       -2.16596
H          0.58645       -0.31379        0.04845
H         -1.80595       -0.42912        0.56495
H         -1.84559       -2.60342       -1.55005
H         -1.42046       -2.84142        0.93328
H         -3.66428       -1.25305       -2.04927
H         -4.68711       -1.24998        0.54178
H         -5.55530       -2.70267       -1.57315
H         -4.12134       -3.74323       -1.69953
H         -4.02752       -3.55396        0.62194
H          1.99903       -2.80161        3.50528
H          0.84798       -1.65794        4.18377
H          0.25120       -3.15405        3.41201
H         -1.37750        1.93816       -2.05011
H         -0.75281        4.54478        1.02875
H          0.33609        3.51497       -0.79014
H         -0.36833        2.41306        2.39435
H         -3.19617        3.52255        1.84021
H         -4.18492        1.01556       -0.82652
H          2.17415        2.20616        0.18712
H          1.82220        3.67663        1.11191
H         -2.69133        1.35031        0.64044
H         -2.30984        4.01291       -0.75647
H          1.47606        0.98621        1.91418
H          2.59169       -2.40996       -0.35670
H          1.25882        0.09012       -2.64176
H          2.39408        2.17176       -3.17436
H          4.62447        2.68832       -2.19204
H          5.65999        1.03234       -0.64956
H          3.19265       -1.22689        1.44010

core 1 2-AA/C-1a
Charge=-1, Multiplicity=+1
C          1.49911        1.83367       -1.26378
C          0.08516        2.07215       -0.70697
N          0.12164        2.33916        0.72134
C         -0.87819        0.91302       -0.98791
C         -2.29964        1.05779       -0.42270
O         -2.27720        1.01808        0.99635
C         -3.09471        2.27848       -0.85627
O         -2.66932        3.45850       -0.18844
C         -4.59006        2.06290       -0.59713
O         -5.12826        0.97240       -1.30940
C          0.73694        3.41958        1.24217
O          1.37347        4.22118        0.57297
C          0.61601        3.56532        2.74307
O         -1.89551       -1.76840       -1.33580
C         -0.53980       -1.47388       -1.13735
C         -2.02223       -2.66379        0.97195
C         -2.52675       -2.72456       -0.47228
O         -2.34578       -1.49618        1.63601
O          0.02138       -2.08346        2.05517
O          0.21883       -3.70255       -1.19328
C         -4.02697       -2.50052       -0.55809
O         -0.32685       -0.27813       -0.43085
C          0.19755       -2.54882       -0.35530
C         -0.47007       -2.87503        0.99464
O         -4.46757       -1.34316        0.12818
C          3.27045       -1.40593        1.09178
C          4.04940       -0.58625        0.13026
C          3.49469        0.50056       -0.60735
N          2.22363        0.91486       -0.42210
C          4.31808        1.11037       -1.57975
C          5.61517        0.69161       -1.78409
C          6.15780       -0.36471       -1.05434
C          5.35712       -0.99518       -0.12155
O          3.52600       -2.56404        1.34560
O          2.23380       -0.76356        1.63570
H          1.41102        1.45133       -2.29117
H          2.00814        2.79832       -1.30213
H         -0.31684        2.95426       -1.21527
H         -0.54220        1.81225        1.27949
H         -0.94983        0.80395       -2.07793
H         -2.83300        0.18856       -0.79720
H         -2.24628        0.04915        1.25931
H         -2.94626        2.45058       -1.92658
H         -2.54351        3.20994        0.73496
H         -4.73514        1.94391        0.48321
H         -5.11995        2.96449       -0.91211
H         -4.94897        0.15110       -0.81362
H          1.58644        3.33993        3.18905
H          0.37038        4.60122        2.97597
H         -0.13101        2.90001        3.17736
H         -0.11312       -1.37900       -2.14279
H         -2.47802       -3.53288        1.47990
H         -2.31402       -3.72504       -0.86970
H         -4.31792       -2.40548       -1.60731
H         -0.77824       -1.51519        2.24968
H          0.86819       -4.31315       -0.83523
H         -4.52116       -3.39168       -0.14745
H          1.21256       -2.19329       -0.18821
H         -0.23867       -3.92381        1.20706
H         -3.84868       -1.24567        0.89989
H          1.69517        0.44975        0.29852
H          3.92072        1.93015       -2.16239
H          6.21725        1.19749       -2.53141
H          7.17575       -0.69203       -1.22247
H          5.72526       -1.84351        0.44236
H          1.51668       -1.38002        1.95958

core 1 2-AA/D-1a
Charge=-1, Multiplicity=+1
C         -1.24252       -1.79464       -1.94586
C         -0.17351       -0.72031       -2.21113
N          1.15859       -1.26390       -1.97213
C         -0.39026        0.53227       -1.33257
C         -1.68483        1.26754       -1.74416
O         -2.78419        0.59635       -1.15145
C         -1.73444        2.72753       -1.27878
O         -1.98005        2.74305        0.08894
C         -2.86490        3.48442       -1.99119
O         -3.16762        4.64668       -1.24701
C          2.00310       -1.79066       -2.87550
O          3.17747       -2.02725       -2.59011
C          1.48218       -2.08141       -4.26211
O          2.34030        0.39399       -0.16429
C          1.57689        1.59255       -0.35365
C          2.94463        0.85725        2.13028
C          3.43120        0.48573        0.73758
O          2.24166       -0.23518        2.71665
O          1.48137        2.32856        3.29383
O          0.22338        3.12681        1.02770
C          4.18836       -0.83051        0.66444
O          0.74162        1.39364       -1.44862
C          0.93037        1.93989        0.99399
C          2.05269        2.08044        2.02540
O          4.84812       -1.00191       -0.56272
C         -0.60139       -1.70323        2.31741
C         -1.89266       -2.11003        1.71666
C         -2.11894       -2.30762        0.33090
N         -1.10896       -2.29939       -0.59396
C         -3.44413       -2.53995       -0.08468
C         -4.48167       -2.59704        0.81586
C         -4.25454       -2.43076        2.18244
C         -2.96917       -2.18244        2.60785
O         -0.48156       -1.31643        3.46036
O          0.45620       -1.75747        1.49319
H         -2.22938       -1.35766       -2.07883
H         -1.11616       -2.60211       -2.67641
H         -0.24891       -0.40522       -3.25535
H          1.63959       -0.90620       -1.14824
H         -1.80485        1.21115       -2.83390
H         -2.89357        1.09120       -0.31205
H         -0.78223        3.21734       -1.51905
H         -2.94541        4.36601       -0.33871
H         -2.56308        3.78430       -3.00021
H         -3.75101        2.84014       -2.06825
H         -0.51435        0.22034       -0.29715
H          1.36812       -1.14400       -4.81261
H          2.21058       -2.70363       -4.77601
H          0.51305       -2.57991       -4.24453
H          2.24926        2.40063       -0.66262
H          3.81230        1.09040        2.75911
H          4.10673        1.28244        0.39547
H          1.65363        0.11926        3.40258
H          0.70773        2.88218        3.10186
H         -0.79832        2.97207        0.65964
H          4.94806       -0.83366        1.45100
H          3.49688       -1.65456        0.87092
H          0.30292        1.09011        1.29812
H          2.67469        2.93454        1.72245
H          4.22614       -1.33327       -1.23794
H         -0.18164       -2.22177       -0.20594
H         -3.64162       -2.68136       -1.13843
H         -5.48686       -2.77694        0.45098
H         -5.07183       -2.47641        2.89066
H         -2.75276       -2.00715        3.65369
H          1.21265       -1.27594        1.92138

core 1 2-AA/E-1a
Charge=-1, Multiplicity=+1
C          1.60719        1.52490        1.54481
C          2.49735        0.67971        0.61747
N          3.30599        1.55392       -0.20783
C          1.70027       -0.29323       -0.25531
C          2.58013       -1.33730       -0.95620
O          3.57532       -1.82299       -0.06601
C          1.80253       -2.54208       -1.52405
O          1.02914       -2.23297       -2.66787
C          0.92071       -3.24911       -0.48593
O          1.59265       -3.42982        0.75138
C          4.65737        1.69021       -0.22051
O          5.20817        2.44632       -1.00641
C          5.44298        0.86757        0.77446
O         -1.02823       -0.57092       -1.46604
C         -0.35386        0.60476       -1.01337
C         -3.11456        0.51988       -1.79230
C         -2.39393       -0.57836       -1.02597
O         -3.12188        0.27336       -3.19844
O         -2.99220        2.89675       -2.31218
O         -0.29372        2.97254       -1.30678
C         -2.97435       -1.98396       -1.17080
O          0.99034        0.45443       -1.25931
C         -0.92103        1.79163       -1.76220
C         -2.43195        1.85943       -1.52129
O         -3.89871       -2.24792       -0.14501
C         -1.10128       -1.61794        2.21113
C         -1.51456       -0.18443        2.50110
C         -0.59913        0.89750        2.48400
N          0.75880        0.68775        2.37178
C         -1.10766        2.20528        2.54700
C         -2.46412        2.44092        2.66694
C         -3.36162        1.38074        2.73484
C         -2.87287        0.08800        2.64295
O          0.12696       -1.90245        2.33854
O         -1.98353       -2.40122        1.81172
H          2.27111        2.15745        2.14565
H          0.99712        2.19884        0.93632
H          3.15659        0.07056        1.23085
H          2.81550        2.07440       -0.92404
H          0.98130       -0.80951        0.37824
H          3.09428       -0.84558       -1.78489
H          3.12433       -2.49185        0.48499
H          2.57373       -3.23622       -1.86693
H          0.29877       -1.66215       -2.39231
H          0.01162       -2.66566       -0.32544
H          0.61681       -4.21727       -0.89557
H          1.02099       -3.03144        1.45460
H          5.27027       -0.19755        0.60693
H          6.49618        1.10321        0.64344
H          5.14592        1.10044        1.79980
H         -0.55596        0.71446        0.05533
H         -4.15931        0.56873       -1.48188
H         -2.41719       -0.33098        0.03788
H         -2.27236       -0.12190       -3.42848
H         -3.16365        2.50795       -3.17983
H         -0.82355        3.71180       -1.62427
H         -3.49453       -2.09221       -2.12439
H         -2.14143       -2.69299       -1.14966
H         -0.71670        1.64301       -2.83080
H         -2.59433        2.13940       -0.47667
H         -3.37028       -2.35044        0.67409
H          0.97513       -0.30708        2.41142
H         -0.41684        3.03823        2.51409
H         -2.82265        3.46333        2.71657
H         -4.42455        1.56022        2.83886
H         -3.54984       -0.75661        2.63905

core 1 2-AA/F-1a
Charge=-1, Multiplicity=+1
C          0.01653       -3.27291        0.04227
C          0.31696       -2.19889        1.11777
N         -0.93476       -1.75307        1.71285
C          1.13622       -0.99669        0.58819
C          2.62519       -1.32492        0.35586
O          2.85047       -2.65873       -0.05648
C          3.27696       -0.37008       -0.67685
O          3.36853       -1.00588       -1.93676
C          4.67455        0.05814       -0.25639
O          4.66835        0.74677        0.97901
C         -1.13225       -1.37127        2.99052
O         -2.14622       -0.76029        3.32380
C         -0.08862       -1.74210        4.01485
O         -0.86980        0.96681        0.96931
C          0.45582        1.23496        1.36005
C         -1.25061        3.16539       -0.01408
C         -1.71852        2.11422        0.99043
O         -1.50054        2.87973       -1.36529
O          0.77713        4.30025       -0.75177
O          2.39645        2.50671        0.67049
C         -3.13997        1.62885        0.78645
O          1.14006        0.04156        1.57899
C          1.05936        2.16467        0.31416
C          0.23208        3.44513        0.23774
O         -3.71813        1.12392        1.96853
C         -0.07059       -0.18232       -2.61635
C         -1.39143       -0.83053       -2.26988
C         -1.45357       -2.03936       -1.54353
N         -0.30710       -2.78208       -1.28205
C         -2.70622       -2.48348       -1.09685
C         -3.86247       -1.79306       -1.40975
C         -3.80638       -0.63458       -2.17645
C         -2.57041       -0.15902       -2.57955
O          0.90242       -0.93904       -2.87344
O         -0.01772        1.06856       -2.56507
H          0.89630       -3.90034       -0.06023
H         -0.79614       -3.89342        0.42639
H          0.90085       -2.68675        1.89899
H         -1.60413       -1.34802        1.07087
H          0.66686       -0.62494       -0.31885
H          3.10878       -1.18263        1.32519
H          3.11045       -2.58349       -0.99213
H          2.66802        0.52774       -0.76933
H          2.51511       -0.86965       -2.41978
H          5.31169       -0.82163       -0.13470
H          5.09860        0.67356       -1.05861
H          3.92464        1.36995        0.97624
H         -0.47375       -1.47727        4.99645
H          0.14211       -2.80862        3.98758
H          0.83094       -1.18948        3.81677
H          0.46880        1.73447        2.33865
H         -1.80594        4.08506        0.19725
H         -1.66172        2.56622        1.99254
H         -1.00241        2.09405       -1.71555
H          0.34415        4.05264       -1.58230
H          2.62628        3.26951        0.12457
H         -3.75877        2.46992        0.46676
H         -3.14440        0.89142       -0.02128
H          1.03461        1.67331       -0.66281
H          0.33951        3.96987        1.19301
H         -3.16818        0.41020        2.34260
H          0.48290       -2.41618       -1.80409
H         -2.76482       -3.39593       -0.51655
H         -4.81655       -2.16450       -1.05334
H         -4.71029       -0.09182       -2.42353
H         -2.49419        0.77680       -3.11868
